# Supplementary material for: A Multimarker Model for Aberrant Cardiac Geometry after Preeclampsia
Source: J Clin Med. 2022 Mar 29;11(7):1900. doi: 10.3390/jcm11071900 (PMC8999797; doi:10.3390/jcm11071900)
Supplement: Supplementary file 1 [file jcm-11-01900-s001.zip]

Archive with 1 entries (1 files):
- jcm-1588602-supplementary.pdf
